# Supplementary material for: Differences in the Production of Extracellular Polymeric Substances (EPS) and Other Metabolites of Plenodomus (Leptosphaeria) Infecting Winter Oilseed Rape (Brassica napus L.)
Source: Metabolites. 2023 Jun 17;13(6):759. doi: 10.3390/metabo13060759 (PMC10302272; doi:10.3390/metabo13060759)
Supplement: Supplementary file 1 [file metabolites-13-00759-s001.zip]

Archive with 1 entries (1 files):
- metabolites-2400639-supplementary.pdf
